# Supplementary material for: Creating a Functional Biomimetic Cartilage Implant Using Hydrogels Based on Methacrylated Chondroitin Sulfate and Hyaluronic Acid
Source: Gels. 2022 Jul 21;8(7):457. doi: 10.3390/gels8070457 (PMC9315485; doi:10.3390/gels8070457)
Supplement: Supplementary file 1 [file gels-08-00457-s001.zip]

Archive with 1 entries (1 files):
- gels-1795547-supplementary.pdf
